# Supplementary material for: Diversity of Culturable Fungi in Two-Phase Olive Mill Waste, a Preliminary Evaluation of Their Enzymatic Potential, and Two New Trichoderma Species
Source: J Fungi (Basel). 2025 Sep 22;11(9):687. doi: 10.3390/jof11090687 (PMC12470466; doi:10.3390/jof11090687)
Supplement: Supplementary file 1 [file jof-11-00687-s001.zip]

Archive with 1 entries (1 files):
- jof-3797647-supplementary.pdf
